# Supplementary material for: Nigrostriatal dynein changes in A53T alpha-synuclein transgenic mice
Source: F1000Res. 2014 Mar 11;3:68. [Version 1] doi: 10.12688/f1000research.3507.1 (PMC4156029; doi:10.12688/f1000research.3507.1)
Supplement: Raw data from behavior tests and dynein protein levels — Dataset 1 Raw data of modified open field test. Two indexes, the time to get down from the platform and the number of grids crossed, are indicated. Dataset 2 Original western blot images of dynein. Western blot images of dynein in the midbrain and striatum are shown. In the top panel, the left 3 lanes are from the nTg group and the right 3 lanes are from the A53T group. In the middle panel, the left 2 lanes are from the nTg group and the right 2 lanes are from the A53T group. In the bottom panel, the left 3 lanes are from the nTg group and the right 3 lanes are from the A53T group. Dataset 3 Quantitation spreadsheet of dynein western blot data. The ratio of dynein to β-actin was calculated and normalized by the averaged value of nTg group. Dataset 4 Quantitation spreadsheet of dynein immunohistochemistry data. The optical density of dynein-ir in the substantia nigra and striatum was quantified and normalized by the averaged value of nTg group. [file f1000research-3-3755-s0000.tgz › dataset_3_quantitation_western_blot.csv]

Midbrain			Striatum
nTg	A53T		nTg	A53T
104.7884	367.1829		86.99043	44.5675
115.1348	512.7149		99.79305	33.70299
92.69847	448.502		106.1593	33.83771
133.0111	458.6367		92.56156	24.07656
54.36728	608.6977		114.4956	20.72248
	520.8112			22.81747
	521.6506			15.67382
	411.8			12.82555
